# Supplementary material for: Bcl10-controlled Malt1 paracaspase activity is key for the immune suppressive function of regulatory T cells
Source: Nat Commun. 2019 May 28;10:2352. doi: 10.1038/s41467-019-10203-2 (PMC6538646; doi:10.1038/s41467-019-10203-2)
Supplement: Supplementary file 3 — Source Data [file 41467_2019_10203_MOESM3_ESM.xlsx]

## Sheet: Figure 1
Fig. 1a	Total Treg numbers										Fig. 1e											Fig. 1f							Fig. 1g
																														anti-cardiolipin Ig (normalized OD)					anti-dsDNA (10^3 U x mL^-1) calculated with a standard curve from OD values
	Bcl10fl/fl					Bcl10fl/fl;FIC							CD4 Teff cells (%)					CD8 Teff cells (%)					CD86			MHCII			mouse #	Bcl10fl/fl	Bcl10fl/fl/;FIC	mouse #		mouse #	Bcl10fl/fl	Bcl10fl/fl/;FIC	mouse #
		% CD4+Foxp3+	total spleen cell number (x10^7)	x10^5			% CD4+Foxp3+	total spleen cell number (x10^7)	x10^5			mouse #	Bcl10fl/fl	Bcl10fl/fl;FIC	mouse #		mouse #	Bcl10fl/fl	Bcl10fl/fl;FIC	mouse #			Bcl10fl/fl	Bcl10fl/fl;FIC		Bcl10fl/fl	Bcl10fl/fl/;FIC		308	14.8	33.8	309		308	1.10133	12.5495	309
Exp 1- 28/08/2015	300	1.86	1.48	2.7528	Exp 1- 28/08/2015	301	0.628	3.88	2.43664		Exp 1 - 28/08/2015	300	6.43	40.8	301	Exp 1 - 28/08/2015	300	2.77	55.8	301		Exp 1 - 280815	1259	2032	Exp 1 - 280815	3902	6146		310	13.3	25.95	311		310	1.39248	6.23794	311
	304	1.47	2.48	3.6456		302	0.593	3.896	2.31033			304	9.95	52.1	302		304	5.52	52.9	302			1175	2645		3950	8827		313	13.2	23.65	429		313	0.040736	0.727004	429
Exp 2 - 02/09/2015	308	1.19	4.52	5.3788	Exp 2 - 02/09/2015	309	0.643	6.4	4.1152		Exp 2 - 02/09/2015	308	7.43	67.8	309	Exp 2 - 02/09/2015	308	7.53	61.3	309		Exp 2 - 010915	1000	2278	Exp 2 - 010915	2581	4527		418	15	25.4	430		418	4.94859	17.187	430
	310	1.68	3.36	5.6448		311	0.664	6.16	4.09024			310	14	64.8	311		310	8.31	68.1	311			1134	2022		8087	9930		428	22.1	25.35	555		428	-0.042448	14.6291	555
	313	1.95	1.06	2.067		312	0.929	6.04	5.61116			313	11.6	63.9	312		313	6.13	76.4	312			939	1964		5775	19465		432	22.6	37.2	580		432	0.144716	15.4922	580
Exp 3 - 22/12/2015	458	1.12	1.2075	1.3524	Exp 3 - 22/12/2015	457	0.859	3.0765	2.64271		Exp 3 - 13/10/2015	350	15.7	66.7	349	Exp 3 - 13/10/2015	350	10.4	67.4	349			1112			7522			582	16.5	40.25	583		582	0.633422	16.8127	583
						459	1.12	2.73	3.0576			352	18	53	351		352	8.89	31.5	351		Exp 3 - 131015	924	2118	Exp 3 - 131015	6254	16078		584	14.15	32.35	349		584	1.63163	9.17018	349
Exp 4 - 13/10/2015	350	0.978	1.48	1.44744	Exp 4 - 13/10/2015	349	1.12	1.16	1.2992		Exp 4 - 03/11/2015	390	24.3	63.3	388								1051	1770		8588	14540		350	18.05	24.1	351		350	0.654218	5.08377	351
	352	1.38	1.32	1.8216		351	1.1	2.12	2.332			393	13.7	75.2	389							Exp 4 - 031215	1719	2606					352	18.85				352	0.415064
												396	9.13	61.3	392								1158
												397	10.6										1422
Fig. 1c		Males									Exp 5 - 04/11/2015	376	7.94	48.4	378
	Days	Bcl10fl/fl or Bcl10+/fl;FIC	Bcl10fl/fl;FIC									377	10.9
	41	0									Exp 6 - 02/12/2015	418	10.7	56.9	419
	41	0										421	9.28
	48	0										424	10.1
	48	0									Exp 7 - 22/12/2015	458	9.97	44.6	457
	33	0												49.5	459
	33	0
	33	0
	33	0
	33	0									Fig. 1d
	33	0									TNFa wt	TNFa ko	IL6 wt	IL6ko	IFNg wt	IFNg ko	MCP-1 wt	MCP-1 ko	IL10 wt	IL10 ko
	21		1								3.97163	7.17594	3.439	10.8457	1.92867	5.44032	2.49495	41.0761	5.61053	9.37238
	25		1								4.1511	12.4843	2.05777	6.94631	1.26532	19.1373	2.00785	16.1982	5.24509	9.07143
	30		1								3.96665	15.9518	2.98073	7.58337	0.0915084	29.7386	1.65605	35.3595	5.85774	13.3277
	23		1								5.02885	20.9434	3.34028	6.80479	1.89865	26.545	2.11764	15.9984	4.6217	12.1454
	33		1								5.47794	14.8452	2.68121	5.70871	2.50241	16.2184	2.19928	31.2667	8.43729	10.2322
	25		1								4.68965	7.07599	3.43195	4.1903	2.53244	8.22339	2.61887	3.20772	6.06195	5.40632
	21		1
	25		1
	21		1
	20		1								IL1b wt	IL1b ko	IL23 wt	IL23 ko	IL27 wt	IL27 ko	IL17 wt	IL17 ko	IFNb wt	IFNb ko	GM-CSF wt	GM-CSF ko
	20		1								1.08062	3.08811	3.96556	2.96156	8.66729	12.194	3.82403	4.6828	17.9986	17.5481	1.47595	1.85825
	20		1								2.91923	3.64503	2.74538	3.50425	6.20458	10.1377	3.78949	5.27533	19.9723	18.1916	0.937787	1.72929
	30		1								0.962044	3.80026	1.21296	3.06355	9.04985	12.6722	3.22713	6.4611	1.94575	21.8607	0.55128	2.39685
	30		1								2.76862	2.8097	5.58782	4.28001	7.7109	6.47955	4.56432	5.4235	15.6393	14.0954	1.813	1.82883
											2.22103	3.69525	3.62262	2.72091	9.02594	6.80233	5.27533	5.4235	15.7465	18.2345	1.55964	1.76323
0=subject was censored; still alive at indicated time point											2.3351	3.32547	4.68853	2.74538	9.48022	9.83887	5.02842	4.16946	16.4113	19.5861	1.49631	1.46917
1=subject had to be euthanized to avoid severe burden
											Each cell in a column represents a separate mouse/biological replicate (wt=Bcl10fl/fl (n=6); ko=Bcl10fl/fl;FIC (n=6))

## Sheet: Figure 2
Fig. 2a					Fig. 2c					Fig. 2e	anti-CD3/28			Fig. 2g				Fig. 2i
		females			Naive Tregs						Bcl10+/fl;FIC	Bcl10fl/fl;FIC			FIC	R26LSL-CARD11-CA;FIC			FIC	R26LSL-CARD11-CA;FIC
	Days	Bcl10fl/fl;FIC	Bcl10fl/fl;FIC/FIC		Bcl10+/+;FIC		Bcl10fl/fl;FIC			Exp 1 - 010916	31.7	20		Exp1 - 211016	2.62	8.79		Exp1 - 211016	41.7	89.1
	30	0			EYFP-	EYFP+	EYFP-	EYFP+		Exp 2 -211016	20.8	9.38			2.59	8.98			48	88.1
	30	0			34.9	37.9	20.1	71.5		Exp 3 -011216	21.6	8.7				8.33				95.7
	30	0			31.3	39.5	28.8	69.8		Exp 4 - 160117	66.1	28.3		Exp2 - 181116	3.83	10.6		Exp2 - 181116	52.2	97.4
	30	0			22.4	30.1	25.1	70.5							5.18	8.31			58.8	92.9
	25		1		34.1	47.8	15.7	48.5
	25		1		Effector Tregs
	25		1		Bcl10+/+;FIC		Bcl10fl/fl;FIC
	25		1		EYFP-	EYFP+	EYFP-	EYFP+
	24		1		62.6	61	77.8	20.1
	24		1		66.7	58.5	68.5	22.5
					74.9	66.6	72.5	24.2
0=subject was censored; still alive at indicated time point					61.6	47.8	82.4	43
1=subject had to be euthanized to avoid severe burden

## Sheet: Figure 3
Fig. 3a	unstimulated		PMA/ionomycin				Fig. 3d	anti-CD3/28		anti-CD3/28+TNF/IL1ß			Fig. 3f
	Bcl10fl/fl		Bcl10fl/fl;FIC or Bcl10fl/fl;FIC/FIC					Bcl10+/fl;FIC	Bcl10fl/fl;FIC	Bcl10+/fl;FIC	Bcl10fl/fl;FIC
Exp 1 310117	2218	1658	4329	2717			Exp 1 - 010916	31.7	20	30.3	32.7				eff Treg (%)
	2027		3686				Exp 3 - 211016	20.8	9.38	18.4	17.3			mouse #	Bcl10fl/fl	Bcl10fl/fl;FIC	mouse #
Exp 2 070317	2645	1596	3064	2410			Exp 3 - 160117	66.1	28.3	71.8	55.2		Exp 1 - 28/08/2015	300	26.8	34.3	301
	2677	1432	3873	2149										304	30.4	29.4	302
	1770	2144	2812	2917									Exp 2 - 02/09/2015	308	49	48.6	309
	1899	1826	3570	1912										310	48.8	47.6	311
	2234		2896											313	31.9	32.6	312
													Exp 3 - 13/10/2015	350	24.9	29.3	349
data as shown in Fig. 3a														352	35.4	21.1	351
Raw data	Bcl10fl/fl		Bcl10fl/fl;FIC or Bcl10fl/fl;FIC/FIC										Exp 4 - 16/10/2015	362	35.9	35.4	366
	unstimulated	PMA/ionomycin	unstimulated	PMA/ionomycin										364	37.6
Exp 1 310117	2218	4329	1658	2717									Exp 5 - 03/11/2015	390	23.6	32.6	388
	2027	3686												393	34.7	37.9	389
Exp 2 070317	2645	3064	1596	2410										396	33.7	19.5	392
	2677	3873	1432	2149										397	24.7
	1770	2812	2144	2917									Exp 6 - 04/11/2015	376	38.4	34.7	378
	1899	3570	1826	1912										377	33.6
	2234	2896											Exp 7 - 02/12/2015	418	46.6	41.7	419
														421	35.9	41.6	420
														424	35.4
													Exp 8 - 22/12/2015	458	31.6	28.1	457
																28.3	459

## Sheet: Figure 4
Fig. 4a							Fig. 4b
	R26LSL-IKK2-CA;FIC						CD4 Teff (%)			CD8 Teff (%)			CD86 (MFI)
	w/o		PMA/ionomycin				Ctrl	Bcl10fl/fl;FIC;R26LSL-IKK2ca		Ctrl	Bcl10fl/fl;FIC;R26LSL-IKK2ca		Ctrl	Bcl10fl/fl;FIC;R26LSL-IKK2ca
	GFP-	GFP+	GFP-	GFP+		Exp 1 - 100417	27	81.9		29.5	79.3		1206	6301
Exp 1 - 191017	1809	2777	1844	3390			28.4			17.4			1158
	1262	1791	1955	3140		Exp 2 - 050717	25.7	93		14.4	95		1046	3760
	1134	1395					24.8			20.5			954
Exp 2 - 201217	1619	2826	2932	3980
Fig. 4c		Males
	Days	Bcl10+/+;FIC;R26LSL-IKK2ca	Bcl10fl/fl;FIC	Bcl10fl/fl;FIC;R26LSL-IKK2ca
	62	0
	48	0
	68	0
	41	0
	21		1
	25		1
	30		1
	23		1
	33		1
	25		1
	21		1
	25		1
	21		1
	20		1
	20		1
	20		1
	30		1
	30		1
	27			1
	21			1
	20			1
0=subject was censored; still alive at indicated time point
1=subject had to be euthanized to avoid severe burden

## Sheet: Figure 5
Fig. 5b	CTLA4 (MFI)			OX-40 (MFI)			Fig. 5c	CTLA (MFI) in differentiated eff Tregs
	Females			Females				Bcl10+/fl;FIC	Bcl10fl/fl;FIC
	Bcl10+/+;FIC	Bcl10fl/fl;FIC		Bcl10+/+;FIC	Bcl10fl/fl;FIC		Exp 1 - 010916	4361	1115
	EYFP+			EYFP+			Exp 2 - 011216	8871	1969
	1666	627		766	356		Exp 3 - 211016	7829	1675
	1732	455		890	268		different replicate in different well	4161	786
	1314	1039		857	236		Exp 4 - 160117	20522	6069
	1220	405		702	211
	PD-1 (MFI)			TIGIT (MFI)
	Females			Females
	Bcl10+/+;FIC	Bcl10fl/fl;FIC		Bcl10+/+;FIC	Bcl10fl/fl;FIC
	EYFP+			EYFP+
	1955	196		1778	203
	1378	223		1791	40.5
	3741	91.6		1550	111
	630	154		1139	104
Fig. 5d
	Bcl10+/+;FIC;R26EYFP/IKK2-CA		Bcl10fl/fl;FIC;R26EYFP/IKK2-CA		Bcl10fl/fl;FIC
	EYFP-	EYFP+	EYFP-	EYFP+	EYFP-	EYFP+
Exp 1 - 040517	2410	2284	3373	959
	3267	3365																									Exposures for beta-Actin (1:100)
	3423	2363
Exp 2 - 010817	3980	3614	3291	1766	2398	1012
	4318	3348			2329	1056
Fig. 5e				Fig. 5f	DMSO	5 uM Mep
	Bcl10fl/fl	Bcl10fl/fl;FIC		Exp 1 - 021216	44948	18886
Exp 1 - 131015	6161	3788		Exp 2 - 091216	31653	13828
	6944	3440		Exp 3 - 270117	14948	7155
Exp 2 - 221215	6207	3381		Exp 4 - 090617	34400	7657
	4816	1432		Exp 5 - 100317	9188	6332
	3825			Exp 6 - 160317	21855	5061
Fig. 5g
	DMSO Cyt	5uM Mep+Cyt
Exp 1 - 090617	18744	4100
Exp 2 - 130717	10759	4937	Biological replicate 1
	11340	3614	Biological replicate 2
	12986	9444	Biological replicate 2 in different well																																		Contrasted clipping of C1:19 and C1:13 (beta-Actin)
												Exposure for Regnase-1 (1:50)
Fig. 5h and i	WES immunobloting run 171116
								Fig. 5i
Sample	Primary Ab	Capillary	Regnase peak area	Sample	Primary Ab	Capillary	beta-Actin peak area	ratio Regnase-1/actin
																							Contrasted clipping of C1:9 and C1:3 (Regnase-1)
WT Treg 5449	Regnase-1	C1:9	122448	WT Treg 5449	beta-Actin	C1:19	6326	19.36
KO 5380 Treg	Regnase-1	C1:3	289804	KO 5380 Treg	beta-Actin	C1:13	6208	46.68
WT Treg 5450	Regnase-1	C1:8	79799	WT Treg 5450	beta-Actin	C1:18	3473	22.98
Treg wt 1	Regnase-1	C1:10	83715	Treg wt 1	beta-Actin	C1:20	2660	31.47
Treg KO 1	Regnase-1	C1:11	160418	Treg KO 1	beta-Actin	C1:21	2575	62.3
KO 5377 Treg	Regnase-1	C1:2	332151	KO 5377 Treg	beta-Actin	C1:12	2658	124.96
KO 5378 Treg	Regnase-1	C1:4	431258	KO 5378 Treg	beta-Actin	C1:14	8056	53.53
KO Treg 4	Regnase-1	C1:5	144262	KO Treg 4	beta-Actin	C1:15	2454	58.79
KO 5655 Treg	Regnase-1	C1:6	252400	KO 5655 Treg	beta-Actin	C1:16	2831	89.16
WT=Bcl10+/+;FIC								WT=Bcl10+/+;FIC	KO=Bcl10fl/fl;FIC
KO=Bcl10fl/fl;FIC								19.36	46.38
								22.98	62.3
								31.47	124.96
									53.53
									58.79
									89.16

## Sheet: Figure 6
Fig. 6a	anti-Regnase-1 immunoblot 13/06/18:										Fig. 6d	Effector Tregs (%)			Fig. 6e
												Malt1fl/PM	Malt1fl/PM;FIC			Malt1fl/+;FIC		Malt1fl/PM;FIC
											Exp 1 - 220218	50.3	58.4			EYFP-	EYFP+	EYFP-	EYFP+
												49.1	59.7		Exp 1 - 221118	65.1	58	55.9	56
						Marker					Exp 2 - 220318	50.4	61.8		Exp 2 - 220119	33.1	36	37.2	47.1
						1	CD4+EYFP-CD45RBhiCD25- naive Tconv					64.2	65			53.8	71.3	36.8	28.5
						2	CD4+EYFP-CD45RBhiCD25- naive Tconv
						3	CD4+EYFP+Treg
						4	CD4+EYFP+Treg
						5	CD4+EYFP-CD45RBloCD25- eff Tconv				Fig. 6f	PD-1 effTregs (MFI)			Fig. 6g	CTLA4 effTregs (MFI)
						6	CD4+EYFP-CD45RBloCD25- eff Tconv					Malt1fl/PM	Malt1fl/PM;FIC			Malt1fl/PM	Malt1fl/PM;FIC
						Marker					Exp 1 - 220218	2757	1707		Exp 1 - 220218	7155	3307
						Marker						2273	1110			5605	3179
											Exp 2 - 220318	1412	705		Exp 2 - 220318	5011	1804
							-PMA/ionomycin					1993	803			2932	1506
							+PMA/ionomycin
											Fig. 6j	anti-cardiolipin Ig (normalized OD)			anti-nuclear Ig (normalized OD)
												3.95	14.6		0.6	6.65
												5	10		1.9	8.7
												5.65	9.4		0.25	4.2
												3.95			2.65
											Fig. 6k		Males
												Days	Malt1fl/PM	Malt1fl/PM;FIC
anti-Roquin immunoblot:												127	0
												127	0
						same blot as above						102	0
												215	0
												68		1
												40		1
												40		1
												68		1
												0=subject was censored; still alive at indicated time point
												1=subject had to be euthanized to avoid severe burden
anti-p-Erk immunoblot:
							same blot as above
anti-GAPDH immunoblot:
						same blot as above

## Sheet: Figure 7
Fig. 7b								Fig. 7d				Fig. 7e
Bcl10+/+;Foxp3eGFP-CreERT2		Bcl10fl/fl;Foxp3eGFP-CreERT2			Tumor size (mm3)=LxW^2/2				CD8+IFNg+ T cells (%)				CD4+IFNg+ T cells (%)
length (mm)	width (mm)	length (mm)	width (mm)		Bcl10+/+;Foxp3eGFP-CreERT2	Bcl10fl/fl;Foxp3eGFP-CreERT2			Vehicle	Mepazine			Vehicle	Mepazine
12.3	8.12	1	1		405.5	0.5			26.48	72.32			20.64	32.47
10.55	4.71	1	1		117.02	0.5			32.67	63.55			19.73	37.71
5.06	5.27	2.24	1.94		70.27	4.21523			21.5	57.76			7.48	32.79
10.82	3.34	2.24	1.19		60.35	1.58603			19.88	29.64			5.09	13.58
10.46	2.93	0.9	0.7		44.9	0.2205			20.46	56.83			12.48	39.36
11.56	9.04				472.35				15.26	55.56			11.33	19.09
14.4	8.56				527.57
Fig. 7f								Fig. 7g
Vehicle		Mepazine			Tumor size (mm3)=LxW^2/2				CD4+Foxp3+ T cells (%)
length (mm)	width (mm)	length (mm)	width (mm)		Vehicle	Mepazine			Vehicle	Mepazine
13.02	9.51	10.33	6.47		588.765	216.212			5.69	3.21
12.02	9.56	5.76	4.49		549.275	58.0611			5.75	5.33
14.75	12.56	13.88	9.28		1163.43	597.662			6.56	11.8
15.8	12.06	11.54	7.85		1149	355.562			4.19	7.89
14.77	9.39	15.82	11.17		651.151	986.922			4.65	5.66
14.45	11.3	7.55	7.09		922.56	189.762			6.77	2.83

## Sheet: Supplementary Figure 1
Supplementary Fig. 1b															Supplementary Fig. 1c
Supplementary Fig. 1e
		Thymus						Spleen							Lymph node
	mouse #	Bcl10+/fl;CD4-Cre	Bcl10fl/fl;CD4-Cre	mouse #			mouse #	Bcl10+/fl;CD4-Cre	Bcl10fl/fl;CD4-Cre	mouse #				mouse #	Bcl10+/fl;CD4-Cre	Bcl10fl/fl;CD4-Cre	mouse #
Exp - 201217	469	0.679	0.141	472		Exp 1 - 290116	2265	2.59	0.415	2267	0.331		Exp 1 - 290116	2265	5	0.331	2267
	470	0.809	0.108	477		Exp 2 - 090316	2303	1.95	0.253	2304	0.289		Exp 2 - 090316	2303	3.33	0.289	2304
	478	0.547	0.245	480			2448	1.64	0.244	2443	0.238			2448	4.57	0.238	2444
						Exp 3 - 170316	2259	2.71	0.936	2261	0.444		Exp 3 - 170316	2259	2.57	0.444	2261
							2305	3.34	0.221	2300

## Sheet: Supplementary Fig. 3
Supplementary Fig. 3a						Supplementary Fig. 3b
	Effector Tregs (%)						Effector Tregs (%)
	TNF/IL1ß		anti-CD3/28				anti-CD3/28
	Ctrl (Bcl10+/+;FIC or Bcl10+/fl;FIC)	Bcl10fl/fl;FIC	Ctrl (Bcl10+/+;FIC or Bcl10+/fl;FIC)				Ctrl (Bcl10+/+;FIC or Bcl10+/fl;FIC)	Bcl10fl/fl;FIC
Exp 1 - 110119	12.2	10.8				Exp 1 - 110119	97.5	98.1
		4.21					98.9	97.2
Exp 2 - 220119	4.76	7.32	44			Exp 2-170119	97.9
	5.77		28				92.6
Exp 3 -310119	5.18		68.3				97.4
	3.64		61.6			Exp 3- 310119	93.9	95.9

## Sheet: Supplementary Fig. 5
Supplementary Fig. 5a					Supplementary Fig. 5b					Supplementary Fig. 5d					Supplementary Fig. 5e				Supplementary Fig. 5f				Supplementary Fig. 5g
	Males									CD4 Teff cells (%)					CD8 Teff cells (%)				MHCI (MFI) on B cells				Effector Tregs (%)
Days	Malt1+/+;FIC	Malt1fl/fl;FIC			Days	Ctrl (Malt1+/+;FIC/FIC or Malt1+/fl;FIC)	Malt1fl/fl;FIC			Malt1+/+;FIC and Malt1+/+;FIC/FIC	Malt1fl/fl;FIC and Malt1fl/fl;FIC/FIC				Malt1+/+;FIC and Malt1+/+;FIC/FIC	Malt1fl/fl;FIC and Malt1fl/fl;FIC/FIC			Malt1+/+;FIC and Malt1+/+;FIC/FIC	Malt1fl/fl;FIC and Malt1fl/fl;FIC/FIC			Malt1+/+;FIC and Malt1+/+;FIC/FIC	Malt1fl/fl;FIC and Malt1fl/fl;FIC/FIC
40	0				40	0			Exp 1 - 210119	13.2	59.3			Exp 1 - 210119	3.26	81.5		Exp 1 - 270918	3356	6573		Exp 1 - 270918	43	41.6
40	0				40	0				19.7	53.3				19.2	67.2		Exp 2 - 111018	3623	9563		Exp 2 - 111018	56.6	55.2
40	0				40	0					54.2					67.5		Exp 3 - 061118	3251	12319		Exp 3 - 061118	45.2	56.2
40	0				40	0			Exp 2 - 220119	21.4	58.3			Exp 2 - 220119	10.6	83.2			3825				45.7
40	0				40	0				12.5	42.8				12.5	84			3483				42.1
21		1			40	0				14					17.5			Exp 4 - 210119	3423	6606		Exp 4 - 210119	33.6	40
21		1			21		1												3614	1405			39.4	33.4
25		1			21		1											Exp 5 - 220119	3641	11775				42
25		1			21		1												4698	2860		Exp 5 - 220119	58.2	54.4
24		1			21		1												2512				43	55.1
24		1
					0=subject was censored; still alive at indicated time point
0=subject was censored; still alive at indicated time point					1=subject had to be euthanized to avoid severe burden
1=subject had to be euthanized to avoid severe burden

[truncated: 4 more sheets: Supplementary Fig. 6, Supplementary Fig. 7, Supplementary Fig. 8, Supplementary Fig. 9]
